# Supplementary material for: Transferrin Coated Nanoparticles: Study of the Bionano Interface in Human Plasma
Source: PLoS One. 2012 Jul 19;7(7):e40685. doi: 10.1371/journal.pone.0040685 (PMC3400652; doi:10.1371/journal.pone.0040685)
Supplement: Table S4 — Complete list of positive protein microarray interaction hits for Tf@PSOSO3H NPs in PBS (a), Tf@PSOSO3H NPs in 10% plasma (b), PSOSO3H NPs in PBS (c) and PSOSO3H NPs in 10% plasma (d). (XLSX) [file pone.0040685.s006.xlsx]

## Sheet: (a) Tf@PSOSO3H in PBS
Complete list of positive protein microarray interaction hits for Tf@PSOSO3H NPs in PBS
Database ID	Signal Used
NM_199190.1	875
NM_001005360.1	539.5
NM_031299.2	495
BC002509.1	491.5
BC034488.2	477
BC065525.1	361
NM_017612.1	356.5
BC009967.1	354
BC008744.2	310.5
NM_023938.4	297.5
NM_006324.1	296
NM_018270.3	287.5
BC047776.2	267.5
BC098302.1	261.5
NM_024516.1	251.5
BC040946.1	242.5
BC017724.1	222
NM_198395.1	214.5
NM_014716.2	212.5
BC056415.1	205
NM_199188.1	202.5
NM_003146.2	199.5
BC050434.1	198.5
NM_198513.1	195.5
NM_015138.2	184
BC042428.1	183.5
BC036123.1	183.5
BC001247.1	180.5
BC020555.1	173
BC001755.1	171
BC018722.1	169.5
NM_033082.1	166.5
BC050645.1	165
BC000770.1	160.5
NM_005884.2	159
BC093051.1	143
BC054501.1	142
NM_032926.1	140
BC031828.1	138.5
BC020810.1	138
NM_015640.1	136
BC002488.1	135.5
NM_017566.2	135
BC017269.2	135
BC032844.1	135
NM_024038.2	131
BC029382.1	128
BC094800.1	125.5
BC000712.1	123.5
NM_032204.3	123.5
BC037311.1	123
NM_021079.2	122.5
BC059362.1	121.5
BC080187.1	121.5
BC045167.2	121
NM_014667.1	119
NM_014972.1	119
NM_016203.2	117
BC004236.2	115.5
NM_001006634.1	113.5
BC033196.1	112
NM_005572.1	111.5
NM_080390.3	107.5
NM_003161.1	107.5
BC023152.1	106.5
NM_024718.2	106.5
PV3831	104.5
NM_139169.2	104
BC060828.1	103
NM_031412.1	102
BC026104.2	101
BC022524.1	99
BC000535.1	98.5
NM_198501.1	98.5
BC065918.1	98.5
NM_001277.1	98
BC011885.1	97.5
BC000044.1	96.5
NM_201521.1	96.5
BC047536.1	95.5
NM_138730.1	95
BC071563.1	94.5
NM_000800.2	94.5
NM_017451.1	94.5
BC026345.1	94
BC007228.1	93.5
NM_032905.3	93
NM_018439.1	92.5
NM_012316.2	92
NM_003384.1	91.5
NM_007172.2	91
NM_002904.4	90.5
NM_001008220.1	88.5
BC032508.1	88.5
BC006323.1	87
NM_018553.1	87
NM_080548.1	86.5
BC050401.1	86.5
XM_378350.2	83.5
BC012945.1	83
NM_001412.2	80.5
NM_016520.1	80
NM_006838.1	79.5
BC031691.2	79.5
BC021906.1	78.5
BC066958.1	78
BC011863.2	77
BC025279.1	77
NM_001005373.1	76.5
NM_014891.1	76.5
NM_001641.2	76
BC017570.1	75
BC000238.1	74.5
NM_022822.1	74
NM_032377.2	73.5
BC035079.2	73
BC030592.2	72.5
NM_138558.1	72.5
NM_018645.3	72.5
NM_001008239.1	72.5
NM_002444.1	72
BC022996.1	72
BC032124.1	71.5
BC015818.1	71
NM_002055.1	71
VIMENTIN	70
NM_005517.2	69
NM_201998.1	69
NM_199124.1	69
BC015562.1	68.5
BC010739.1	68
NM_017588.1	67.5
NM_001010927.2	67
BC012289.1	67
BC021983.1	66.5
NM_152376.2	66
BC000103.1	65.5
BC001728.1	65.5
BC094787.1	65
NM_004728.2	65
NM_004215.2	65
XM_375456.2	64.5
BC021559.1	64
NM_014412.2	64
NM_007054.1	64
NM_024692.3	63.5
BC002880.1	63
NM_006640.2	63
BC009650.1	63
NM_018215.2	62.5
NM_006212.1	62
BC056150.1	62
NM_138779.1	61.5
NM_007285.5	61.5
NM_022756.2	61
NM_022048.1	60.5
NM_138401.2	60
NM_144982.1	60
BC016768.1	59.5
NM_005197.2	58.5
BC025959.1	58.5
BC000120.1	58.5
NM_003600.1	58
BC013098.1	58
NM_005011.2	58
NM_032943.2	58
NM_145061.1	58
NM_001009959.1	58
NM_001017926.1	58
NM_016167.3	57.5
NM_053046.2	57
NM_000801.2	57
NM_003688.1	57
NM_006790.1	57
NM_014925.2	56.5
BC000827.1	56.5
NM_001040633.1	56
BC050351.1	56
NM_004939.1	55.5
NM_006978.1	55.5
NM_153043.3	55.5
NM_030645.1	55
BC000934.2	55
NM_004113.3	55
NM_016073.2	54.5
BC036434.1	54
BC005248.1	54
NM_002515.2	53.5
NM_201613.1	53.5
NM_006223.1	53.5
BC047455.1	53.5
BC100926.1	53.5
BC042607.1	53
NM_145909.1	52.5
BC011585.1	52.5
BC028711.2	52.5
BC008902.2	52.5
BC012576.1	52.5
NM_152434.1	52.5
PV4690	52.5
BC051688.1	52
BC014924.1	52
BC060786.1	52
BC011804.2	52
NM_032883.1	51.5
BC021561.1	51.5
NM_007373.2	51
NM_152362.1	51
NM_002690.1	51
BC042999.2	51
BC070154.1	50.5
NM_002266.2	50.5
NM_006756.2	50
BC048301.1	50
BC028244.1	49.5
NM_004990.2	49.5
BC031650.1	49.5
NM_015532.2	49.5
NM_006439.3	48.5
NM_004699.1	48.5
NM_033671.1	48.5
BC030711.2	48
NM_012117.1	48
BC013366.2	47.5
BC021121.1	47.5
NM_017724.1	47.5
NM_024969.2	47
BC002369.1	47
XM_071712.11	47
NM_004436.1	46.5
BC014452.1	46.5
NM_004196.2	46.5
NM_017646.3	46.5
NM_014280.1	46.5
NM_173080.1	46
BC095485.1	45.5
NM_004844.1	45.5
NM_004240.2	45.5
BC019315.1	45.5
NM_002938.2	45.5
NM_004706.3	45
NM_174942.1	44.5
BC002955.1	44.5
NM_006398.2	44.5
NM_145865.1	44.5
BC015813.1	44
NM_144664.3	43.5
NM_025104.2	42.5
NM_004397.3	42.5
NM_018956.2	42.5
NM_002431.1	42
BC005840.2	42
BC013957.1	42
NM_012321.1	42
NM_012108.1	42
BC038838.1	42
NM_152387.2	42
BC001327.1	42
NM_005902.1	41.5
BC009250.1	41
BC053675.1	41
BC011562.1	41
BC032851.2	40.5
BC011600.1	40.5
BC006986.1	40
NM_003848.1	40
NM_016281.2	40
BC009458.1	40
BC002755.1	40
BC015109.1	40
NM_203305.1	40
NM_003720.1	39.5
NM_032563.1	39.5
NM_145174.1	39.5
beta-2 Glycoprotein I (Apolipoprotein H)	39.5
NM_016287.2	39.5
NM_020134.2	39
BC010501.1	39
NM_182691.1	39
BC067755.1	39
BC053343.1	39
NM_138333.1	39
NM_030768.2	39
NM_002725.1	38.5
NM_022101.1	38.5
NM_021967.1	38.5
NM_139181.1	38.5
BC062688.1	38
NM_015907.2	38
NM_152789.1	38
NM_003959.1	38
NM_004178.3	37.5
NM_006651.2	37.5
BC012109.1	37.5
NM_003160.1	37
NM_014868.1	37
NM_080743.2	37
NM_006426.1	37
BC017018.1	37
NM_014763.2	37
NM_020235.2	37
NM_007005.3	36.5
NM_022343.2	36.5
NM_032548.2	36.5
NM_015920.3	36.5
NM_016319.1	36
BC009046.1	35.5
BC056508.1	35.5
NM_001071.1	35
NM_004734.1	35
NM_198965.1	35
NM_004846.1	35
NM_001001653.1	34.5
BC009390.1	34.5
NM_006925.2	34.5
BC035494.2	34.5
NM_012395.2	34.5
BC064145.1	34.5
BC048988.1	34.5
NM_013233.1	34
NM_024292.2	34
BC034784.1	34
XM_378582.2	34
NM_020961.2	34
BC006177.1	33.5
NM_003081.2	33.5
NM_002749.2	33.5
NM_015122.1	33.5
NM_004881.1	33
NM_001871.2	33
NM_181703.1	33
NM_005803.2	33
BC060819.1	33
BC033758.1	33
BC068555.1	32.5
BC033881.1	32.5
AB065662.1	32.5
BC012472.1	32.5
NM_031443.1	32
BC057774.1	32
NM_006902.3	32
BC043619.1	32
BC004876.1	32
NM_018357.2	32
PV5277	31.5
NM_053006.1	31.5
BC002921.2	31.5
BC014658.1	31.5
NM_006912.3	31.5
BC036109.1	31.5
BC049216.1	31.5
NM_004454.1	31
BC008623.1	31
NM_144679.1	31
BC038585.1	31
NM_004252.1	31
BC056408.1	31
NM_017523.2	31
BC000442.1	31
BC004292.1	31
NM_015939.2	31
NM_018664.1	31
NM_003677.3	31
NM_001031.4	31
NM_004329.1	30.5
NM_018014.2	30.5
NM_152377.1	30.5
NM_007189.1	30.5
NM_003221.1	30
NM_016306.2	30
NM_003831.1	30
BC050444.1	30
NM_079420.1	30
BC009623.1	30
BC040527.1	29.5
BC068514.1	29.5
NM_000975.2	29.5
NM_001396.2	29.5
NM_018945.3	29.5
NM_005435.2	29.5
NM_133336.1	29.5
BC029886.1	29.5
NM_002677.1	29.5
BC014298.1	29.5
NM_182800.2	29
NM_017722.1	29
BC059947.1	29
NM_032207.1	29
PV3882	29
NM_018132.3	29
NM_032514.2	29
BC035582.1	28.5
NM_016485.3	28.5
BC066904.1	28.5
BC032456.1	28.5
NM_024039.1	28.5
NM_000631.3	28.5
BC033864.1	28.5
NM_023937.1	28.5
BC015165.1	28.5
NM_004602.2	28.5
NM_018282.1	28
BC032662.1	28
BC104468.1	28
BC013796.1	28
BC001396.1	28
NM_024946.1	28
NM_002822.3	28
NM_006861.2	28
PV3822	27.5
NM_138459.2	27.5
NM_020781.2	27.5
NM_001002244.1	27.5
NM_002987.2	27.5
NM_002694.2	27.5
NM_002140.2	27.5
NM_007284.1	27.5
NM_003517.2	27.5
BC059174.1	27.5
NM_181712.2	27.5
PV3790	27.5
NM_052969.1	27.5
NM_032509.2	27
NM_016046.2	27
BC000108.1	27
NM_002949.2	27
NM_138499.2	27
BC047327.1	27
NM_022720.5	27
NM_002136.1	27
BC031010.1	27
BC010632.1	27
NM_015933.1	27
XM_373630.2	26.5
NM_152255.1	26.5
XM_372239.3	26.5
BC057767.1	26.5
NM_000939.1	26.5
BC000633.1	26.5
NM_002902.1	26.5
NM_019058.1	26.5
NM_133443.1	26.5
SCL-70 Antigen	26.5
NM_007278.1	26.5
NM_031939.2	26.5
NM_004804.1	26.5
NM_006466.1	26.5
NM_177553.1	26.5
NM_003825.2	26
NM_002082.1	26
NM_022730.1	26
NM_018325.1	26
NM_001012424.1	26
NM_005748.3	26
NM_005607.1	26
BC036094.1	26
NM_001001550.1	26
BC019039.2	26
BC064940.1	25.5
BC001494.1	25.5
NM_007177.1	25.5
BC053557.1	25.5
NM_058229.2	25.5
BC096165.1	25.5
BC033292.1	25.5
PV4131	25.5
NM_057749.1	25.5
NM_022406.1	25.5
NM_003792.1	25.5
NM_000723.3	25.5
NM_014060.1	25.5
NM_005733.1	25
NM_152634.1	25
BC007565.1	25
BC034435.1	25
NM_004382.2	25
BC020972.1	25
NM_003503.2	25
BC073949.1	25
NM_152295.3	25
BC002559.1	25
NM_004184.3	24.5
NM_001966.2	24.5
BC004410.1	24.5
NM_153498.1	24.5
NM_020395.2	24.5
BC039362.1	24.5
BC027178.1	24.5
BC000084.1	24.5
NM_144767.3	24.5
BC053866.1	24.5
BC035048.2	24.5
BC044586.1	24.5
NM_145206.1	24.5
NM_004088.1	24.5
BC012760.2	24.5
NM_004064.2	24.5
NM_145269.1	24
NM_006321.1	24
NM_005338.4	24
BC003132.1	24
NM_175065.2	24
NM_022755.2	24
NM_014061.3	24
NM_022063.1	24
BC011707.1	24
BC067823.1	24
BC052955.1	24
BC000029.2	24
BC006376.1	24
NM_016606.2	24
NM_003404.2	23.5
NM_024309.1	23.5
NM_005239.2	23.5
NM_003868.1	23.5
NM_172251.1	23.5
BC056673.1	23.5
NM_007079.2	23.5
BC054030.1	23.5
NM_198483.1	23.5
NM_024333.1	23.5
NM_002628.3	23.5
NM_002740.1	23.5
NM_145055.1	23.5
BC096708.1	23.5
NM_004635.2	23.5
NM_004059.3	23.5
NM_001896.2	23.5
BC016470.2	23.5
BC001280.1	23.5
BC007646.1	23
BC035747.1	23
NM_016096.1	23
NM_024319.1	23
NM_004656.2	23
NM_014840.2	23
NM_001319.5	23
NM_022372.2	23
NM_145691.3	23
NM_006590.2	23
NM_006607.1	23
NM_001017417.1	23
NM_181503.1	23
NM_138415.1	23
PV4310	22.5
NM_080617.4	22.5
NM_001207.2	22.5
BC007742.1	22.5
NM_080388.1	22.5
XM_378514.1	22.5
NM_002093.2	22.5
NM_178152.1	22.5
NM_022749.4	22.5
NM_006808.2	22.5
NM_001654.1	22
BC029562.1	22
BC001001.2	22
NM_015895.2	22
BC011842.2	22
BC039014.1	22
BC033580.1	22
NM_001008572.1	22
NM_207002.1	22
NM_016508.2	22
BC017789.1	22
NM_144602.1	22
NM_003684.2	22
NM_015015.1	22
BC034774.1	22
NM_203288.1	22
NM_015342.1	21.5
BC000157.2	21.5
NM_005306.1	21.5
BC053901.1	21.5
BC039323.1	21.5
BC034222.1	21.5
NM_002595.1	21.5
BC065731.1	21.5
BC033242.1	21.5
NM_006822.1	21
NM_012388.1	21
BC040499.1	21
BC017918.1	21
BC002493.1	21
BC103660.1	21
BC034692.1	21
BC027951.1	21
NM_021130.1	21
NM_007111.2	20.5
BC007847.2	20.5
BC028935.1	20.5
NM_015690.2	20.5
NM_012227.1	20.5
NM_173565.1	20.5
BC000132.2	20.5
BC017305.1	20.5
NM_014551.3	20.5
BC093743.1	20.5
NM_006306.2	20.5
NM_013975.1	20.5
BC021930.1	20.5
BC005212.1	20.5
NM_207430.1	20.5
NM_002813.4	20.5
NM_020954.1	20.5
NM_018696.1	20.5
NM_012325.1	20
BC021092.1	20
BC005153.1	20
NM_152728.1	20
NM_006873.2	20
NM_012111.1	20
NM_031950.1	20
BC018140.1	20
NM_031483.3	20
BC035578.1	20
NM_024056.1	20
BC038953.1	20
NM_203284.1	20
NM_152785.3	20
NM_145008.1	20
BC022378.1	20
NM_152597.3	20
NM_032350.3	20
BC000758.1	20
NM_212530.1	20
BC036056.1	20
NM_003992.1	20
BC034554.1	19.5
BC007067.1	19.5
NM_052848.1	19.5
NM_018297.2	19.5
NM_138819.1	19.5
BC026325.1	19.5
NM_139012.1	19.5
BC012924.1	19.5
BC068031.1	19.5
NM_006805.2	19.5
NM_007240.1	19.5
NM_021019.2	19.5
BC057808.1	19.5
NM_194358.1	19.5
BC033308.1	19.5
BC034497.2	19.5
NM_032632.3	19.5
NM_199139.1	19.5
NM_033642.1	19.5
NM_020317.2	19.5
NM_014570.2	19.5
NM_020236.2	19.5
NM_139124.1	19.5
NM_015464.1	19
NM_031439.1	19
BC069428.1	19
NM_016283.2	19
NM_005825.2	19
NM_031477.1	19
NM_004422.1	19
NM_032933.1	19
NM_005205.2	19
BC007411.2	19
BC052966.1	19
BC005026.1	19
NM_032017.1	19
NM_000989.2	19
NM_001790.2	19
BC064144.1	19
BC038998.1	19
NM_001020.2	19
BC052303.1	19
NM_144620.1	19
BC008145.1	19
NM_024046.1	19
NM_005307.1	19
NM_003668.2	19
NM_003135.1	19
NM_003334.2	18.5
BC009249.1	18.5
NM_023015.3	18.5
NM_017840.1	18.5
NM_017971.1	18.5
BC067826.1	18.5
NM_213645.1	18.5
BC063500.1	18.5
NM_181468.1	18.5
PV3869	18.5
NM_032193.1	18.5
BC093661.1	18.5
NM_000160.1	18.5
NM_003887.1	18.5
BC005249.1	18.5
NM_005678.3	18.5
NM_152260.1	18.5
NM_003724.1	18
NM_021062.2	18
NM_001008660.1	18
BC060818.1	18
BC004301.1	18
NM_002540.3	18
BC007767.2	18
BC021573.1	18
BC035348.1	18
NM_032641.1	18
BC050683.1	18
NM_201259.1	18
NM_153207.2	18
BC047690.1	18
NM_000462.2	18
NM_144683.1	18
BC030020.2	18
NM_001039724.1	18
BC037779.2	18
NM_005371.2	18
BC060813.1	18
NM_002822.1	18
NM_003939.2	18
NM_002577.1	18
BC008499.1	17.5
NM_022135.2	17.5
BC019300.1	17.5
NM_006397.2	17.5
NM_006205.1	17.5
NM_032848.1	17.5
BC022340.1	17.5
Histone-type IIA	17.5
NM_001894.2	17.5
NM_001001552.3	17.5
BC017810.1	17.5
BC051868.2	17.5
NM_014747.2	17.5
NM_020347.1	17.5
NM_005586.2	17.5
PV3878	17.5
NM_002608.1	17.5
BC001662.1	17.5
NM_032476.1	17.5
BC009894.2	17
NM_002003.2	17
NM_016401.2	17
BC000162.2	17
BC023006.1	17
NM_015417.2	17
BC001370.2	17
BC008042.2	17
NM_207350.1	17
BC007581.1	17
NM_014771.2	17
BC030815.1	17
NM_198829.1	17
NM_004966.2	17
NM_007223.1	17
NM_018910.2	17
BC002660.1	17
NM_153346.2	16.5
NM_145280.1	16.5
NM_002876.2	16.5
NM_006374.2	16.5
BC009259.1	16.5
NM_003975.1	16.5
NM_182826.1	16.5
BC013171.1	16.5
BC001709.1	16.5
NM_001018116.1	16.5
NM_001387.2	16.5
NM_024979.2	16.5
BC032485.1	16.5
NM_206855.1	16.5
BC036335.1	16.5
BC013352.1	16.5
NM_177966.3	16.5
BC016848.1	16.5
NM_145796.2	16.5
NM_022156.3	16.5
NM_182692.1	16.5
NM_007277.3	16
BC016922.2	16
NM_019025.2	16
PV3854	16
NM_021146.2	16
BC030262.1	16
BC069421.1	16
NM_005617.2	16
NM_003130.1	16
NM_022650.1	16
NM_016061.1	16
NM_012121.4	16
NM_152460.2	16
NM_014296.2	16
NM_016457.3	16
BC020981.1	16
BC012887.1	16
NM_003690.3	16
NM_178540.2	16
BC052639.1	15.5
NM_017679.2	15.5
NM_024506.3	15.5
NM_015068.1	15.5
NM_003893.2	15.5
PV4204	15.5
NM_003910.2	15.5
BC063451.1	15.5
BC041831.1	15.5
BC036197.1	15.5
NM_145245.1	15.5
NM_173545.1	15.5
NM_005299.1	15
NM_152736.2	15
BC010697.1	15
NM_178126.2	15
NM_002106.2	15
BC022344.1	15
NM_020070.1	15
NM_181514.1	15
BC009348.2	15
BC016790.1	15
BC028396.1	15
BC015742.1	15
BC002940.1	15
NM_015833.1	15
NM_134427.1	15
BC017236.1	14.5
NM_024958.1	14.5
NM_174901.3	14.5
BC022325.1	14.5
NM_003935.3	14.5
BC016942.1	14.5
BC039711.1	14.5
NM_176823.2	14.5
NM_003621.1	14.5
NM_172028.1	14.5
NM_172159.2	14.5
NM_000987.2	14.5
NM_001031715.1	14.5
BC041769.1	14.5
BC035601.1	14.5
BC000177.2	14.5
NM_052926.1	14.5
NM_002795.1	14
NM_022905.2	14
NM_207506.1	14
BC065552.1	14
NM_178840.2	14
BC093068.1	14
NM_053005.2	14
NM_014366.1	14
NM_005842.2	14
NM_181718.3	14
BC002733.2	14
BC007048.1	14
BC058288.1	14
BC010451.1	14
NM_013313.3	14
NM_025004.1	14
BC032350.1	13.5
NM_198157.1	13.5
NM_138446.1	13.5
NM_031910.2	13.5
NM_005552.3	13.5
NM_005922.1	13.5
NM_002638.1	13.5
BC028151.1	13.5
NM_001767.2	13.5
NM_016564.1	13.5
BC029799.1	13.5
BC101026.2	13.5
BC063275.1	13.5
NM_002893.2	13.5
BC072461.1	13.5
NM_016505.2	13.5
BC002695.1	13.5
BC033708.1	13.5
NM_006298.2	13.5
NM_012279.1	13.5
NM_153345.1	13.5
NM_001003683.1	13.5
NM_004092.2	13.5
BC003182.1	13
BC034726.1	13
NM_032214.1	13
BC053646.1	13
NM_152677.1	13
NM_003674.1	13
NM_152318.1	13
BC064700.1	13
NM_032042.2	13
BC032393.1	13
BC004955.1	13
BC003193.1	13
NM_004763.2	13
BC010467.1	13
BC040949.1	13
BC015182.1	12.5
NM_001430.3	12.5
NM_005019.3	12.5
BC093926.1	12.5
NM_004985.3	12.5
NM_006299.2	12.5
BC035281.1	12.5
BC032576.1	12.5
NM_152663.2	12.5
NM_012179.2	12.5
NM_015184.2	12.5
BC032775.1	12.5
NM_175571.2	12.5
NM_153344.1	12.5
NM_006800.2	12.5
NM_030881.2	12.5
NM_018448.2	12
NM_153826.2	12
NM_178169.2	12
NM_013347.1	12
NM_004394.1	12
NM_014878.2	12
NM_017863.2	12
BC028141.1	12
BC005382.1	12
NM_004697.3	12
NM_014270.3	12
BC005383.1	12
BC016842.1	12
NM_004441.3	12
NM_006807.2	12
NM_139355.1	12
NM_004169.2	12
NM_153759.2	12
BC043247.2	12
BC040173.1	11.5
NM_175887.2	11.5
NM_001738.1	11.5
NM_005605.2	11.5
BC003551.1	11.5
NM_003141.2	11.5
NM_144673.1	11.5
BC001234.1	11.5
XM_378542.2	11.5
BC064514.1	11.5
BC012040.1	11.5
BC029775.1	11.5
BC036767.1	11.5
NM_019110.3	11.5
NM_033083.1	11.5
BC007919.2	11.5
NM_005252.2	11.5
NM_006054.1	11.5
NM_001040060.1	11.5
NM_054016.1	11
NM_017706.3	11
BC050709.1	11
BC014949.1	11
NM_032338.2	11
BC040290.1	11
NM_006329.2	10.5
BC004376.1	10.5
NM_152457.1	10.5
NM_005441.2	10.5
BC024184.2	10
NM_017433.1	10
NM_130439.1	10
PV3371	10
NM_007122.1	10
BC066938.1	10
NM_003588.2	10
NM_006931.1	9.5
BC066948.1	9.5
BC085613.1	9.5
NM_138433.2	9.5
NM_133265.2	9.5
NM_017817.1	9.5
BC032454.1	9.5
NM_022133.2	9.5
NM_145109.1	9.5
NM_031419.2	9.5
PV3815	9.5
NM_001910.2	9
BC015816.2	9
NM_144628.1	9
NM_014622.4	9
BC030214.1	9
BC018111.1	9
NM_001007097.1	9
NM_024033.1	9
BC069023.1	9
NM_181467.1	9
NM_003930.2	9
BC028919.1	9
NM_005627.1	9
NM_001008737.1	9
NM_005016.3	9
NM_130848.1	9
NM_025061.2	9
NM_022747.1	9
NM_133332.1	9
BC068547.1	9
NM_152773.2	9
BC092476.1	8.5
BC014888.1	8.5
PV5205	8.5
NM_201432.1	8.5
BC041345.1	8.5
NM_020529.1	8.5
NM_052875.2	8.5
BC037253.1	8.5
NM_178833.3	8
BC009681.1	8
NM_003463.2	8
NM_001924.2	8
BC046199.1	8
BC031620.1	8
BC062313.1	8
BC038105.2	8
BC032715.1	8
BC005807.2	8
BC012172.1	8
NM_178553.2	7.5
BC064518.1	7.5
BC096097.2	7.5
BC018080.1	7
BC031227.1	7
NM_004443.2	7
NM_016210.1	7
NM_015994.2	7
NM_175614.2	6.5
NM_005740.1	6
BC040376.1	6
BC080631.1	6
NM_003564.1	6
NM_198331.1	6
NM_139248.1	6
NM_005794.2	6
BC026100.2	6
NM_173825.1	5
NM_152571.2	5
BC047507.1	5
BC006393.1	5
NM_054012.1	5
BC014640.1	5
NM_002960.1	5
NM_015660.1	5
NM_004830.2	5
BC012445.1	4
BC066941.1	4
NM_017592.1	4
BC011618.2	4
BC002670.2	4
BC031687.1	3
BC020605.1	3
NM_133487.1	3

## Sheet: (b) Tf@PSOSO3H in 10%plasma
Complete list of positive protein microarray interaction hits for Tf@PSOSO3H NPs in 10% plasma
Database ID	Signal Used
NM_017612.1	72.5
BC010629.1	65
NM_020898.1	29
NM_006651.2	28.5
NM_139181.1	18
NM_139169.2	15
NM_016070.2	11.5
NM_002752.3	8.5
NM_173621.1	7
NM_016203.2	6
BC033582.1	6
BC070374.1	6
NM_005566.1	6
NM_004862.2	4

## Sheet: (c) PSOSO3H in PBS
Complete list of positive protein microarray interaction hits for PSOSO3H NPs in PBS
Database ID	Signal Used
BC095453.1	10513
NM_004184.3	9797
BC011863.2	9357
NM_006479.2	7791.5
BC012289.1	7697
NM_001001936.1	7614
NM_032550.1	7500.5
NM_024516.1	7388
BC050401.1	7206
BC101026.2	6947.5
BC048988.1	6842
BC065525.1	6779.5
BC026345.1	6730.5
BC025279.1	6707.5
NM_013333.2	6689.5
NM_016520.1	6623
BC071563.1	6598.5
NM_133480.1	6536.5
BC065918.1	6498.5
NM_001834.2	6415.5
NM_177974.1	6398.5
NM_006324.1	6363.5
BC016330.1	6240.5
NM_005572.1	6188
BC051716.1	6094.5
BC004349.1	5805
BC036184.1	5745.5
NM_020347.1	5740
NM_024826.1	5728
BC001755.1	5694.5
NM_031299.2	5604
NM_133265.2	5581
BC036123.1	5514.5
NM_003887.1	5370.5
NM_007250.2	5240
BC018764.1	5214
BC033088.1	5205.5
NM_032207.1	5163
NM_017612.1	5129.5
BC060828.1	5032
NM_213645.1	4927.5
NM_014548.2	4851
BC006456.1	4810.5
NM_001277.1	4799
NM_024946.1	4794
NM_001009959.1	4793
NM_001012979.1	4746
BC018722.1	4632
BC009967.1	4614.5
BC060824.1	4603
NM_017974.2	4537.5
NM_152723.1	4526
NM_145061.1	4502.5
NM_152597.3	4441.5
BC009055.1	4389
BC056150.1	4362.5
BC049216.1	4302.5
NM_002628.3	4288.5
NM_006640.2	4219.5
NM_016564.1	4217
NM_031845.1	4215
NM_181712.2	4213
BC033308.1	4184.5
PV4211	4183
BC092474.1	4055
BC035634.1	4037.5
NM_004475.1	4013
NM_032204.3	3941.5
BC009010.1	3934.5
BC001408.1	3930.5
NM_001833.1	3915.5
NM_032514.2	3891
NM_001387.2	3863.5
NM_005011.2	3862
BC021906.1	3858.5
BC054501.1	3841.5
NM_206855.1	3841
BC096212.2	3828
BC015667.2	3788.5
NM_004283.2	3786.5
PV4690	3764
XM_291016.2	3757.5
BC028244.1	3744
BC017781.1	3706
NM_016203.2	3696
NM_004526.2	3671
BC052995.2	3666.5
NM_198501.1	3662
NM_006156.1	3636
BC013437.1	3606.5
NM_023938.4	3561.5
NM_005441.2	3544
NM_014496.1	3531
BC002859.1	3499.5
NM_001006634.1	3445
BC080187.1	3411
NM_017523.2	3376
BC033842.1	3372.5
BC015803.1	3367.5
NM_145865.1	3351
NM_014110.3	3322
BC094719.1	3307.5
BC042999.2	3267.5
NM_018158.1	3267
NM_000757.3	3258
NM_007285.5	3255
BC017810.1	3250
NM_000160.1	3231
BC004207.1	3226.5
NM_004804.1	3226.5
NM_004382.2	3213.5
BC053343.1	3207
NM_014891.1	3197
NM_023926.2	3196.5
NM_030803.5	3180.5
NM_001325.1	3143.5
NM_002055.1	3141.5
BC098302.1	3132.5
BC000103.1	3113
NM_020317.2	3113
BC064553.1	3102.5
NM_020137.3	3083.5
NM_005022.2	3065.5
BC000770.1	3052
NM_001008239.1	3026
NM_015698.2	3022
NM_198943.1	3018.5
NM_002512.1	3015
BC012576.1	3007
BC035359.1	2992.5
NM_014270.3	2987.5
BC039999.2	2981
NM_006480.4	2956
BC002437.1	2954.5
NM_032548.2	2932
BC014353.1	2920
BC006318.1	2908
NM_022491.2	2906.5
NM_024038.2	2905
NM_014716.2	2899.5
BC064939.1	2879
BC017475.1	2878.5
NM_001008660.1	2874
BC038838.1	2871.5
NM_001790.2	2871.5
NM_000673.3	2871.5
BC026104.2	2851.5
NM_001985.2	2842
NM_032042.2	2840.5
BC004292.1	2786.5
NM_022085.3	2753
NM_021639.2	2751
BC031650.1	2737
NM_024800.1	2726
BC067085.1	2711
BC059362.1	2707
PV3831	2706.5
BC022407.1	2656.5
NM_144620.1	2637.5
BC028682.2	2635.5
NM_182513.1	2633.5
NM_001025595.1	2631
NM_152243.1	2628.5
BC017570.1	2625
NM_145299.1	2620
BC025254.1	2608
NM_032370.1	2603
NM_032017.1	2594
BC050377.1	2587.5
BC005982.1	2583
NM_015634.2	2569
NM_199188.1	2568
BC014658.1	2559.5
BC017269.2	2549.5
NM_002949.2	2543.5
NM_002577.1	2524
BC007048.1	2509.5
BC030957.1	2508
NM_175609.1	2507
NM_004252.1	2499.5
BC022251.1	2498.5
NM_004811.1	2496
BC035492.1	2486.5
BC053365.1	2485
BC005249.1	2451.5
NM_198216.1	2451.5
NM_004656.2	2451
BC022996.1	2446
BC007658.1	2444
NM_014466.2	2437.5
NM_002540.3	2435.5
BC030808.1	2423.5
BC000712.1	2419
BC060818.1	2416.5
BC065370.1	2413.5
BC028366.1	2412
NM_014582.1	2410.5
BC002660.1	2399.5
NM_181503.1	2389.5
NM_145206.1	2388.5
BC037779.2	2387.5
BC002645.1	2380.5
BC011923.1	2367.5
NM_002578.1	2366.5
BC015562.1	2362.5
BC009486.1	2360.5
BC065030.1	2358.5
BC002488.1	2357.5
NM_033387.2	2353
NM_017903.2	2350.5
NM_152434.1	2347.5
NM_002827.2	2334
BC008741.1	2333.5
NM_022822.1	2315
BC053594.1	2304.5
NM_018695.2	2297
NM_014923.2	2289
BC050351.1	2279.5
BC028141.1	2274.5
NM_177966.3	2260
NM_005898.4	2254
BC011707.1	2246.5
NM_001039656.1	2241.5
VIMENTIN	2229.5
NM_002813.4	2229.5
BC031691.2	2218
BC022270.1	2204.5
BC008902.2	2191
NM_170707.1	2190
BC022967.1	2179.5
NM_016364.2	2172.5
BC040280.1	2171.5
BC048301.1	2168.5
BC052955.1	2164.5
NM_016059.3	2150
NM_031939.2	2148
BC025959.1	2145
BC018671.1	2144
BC020873.1	2143.5
NM_003211.1	2142.5
NM_007278.1	2140
BC031227.1	2131.5
BC021561.1	2127
NM_001010927.2	2124.5
BC032454.1	2122.5
BC032334.1	2113
NM_032905.3	2112.5
NM_006217.2	2112.5
BC051911.1	2105
NM_022823.1	2102.5
NM_001008657.1	2100.5
PV3366	2097.5
NM_207002.1	2097
BC023549.2	2096.5
NM_017867.1	2095
BC000238.1	2088.5
NM_138713.2	2088
NM_201521.1	2086.5
BC032124.1	2086.5
BC093070.1	2070.5
NM_145796.2	2070.5
BC017117.1	2068.5
NM_001175.1	2065
NM_153764.1	2059
NM_002898.1	2054.5
BC058288.1	2036.5
NM_152295.3	2035
BC008668.1	2027
NM_002686.2	2019
PV4131	2017.5
BC016768.1	2017.5
BC010629.1	2013.5
BC016985.2	2007
NM_152460.2	2005
BC000827.1	2004.5
BC009207.2	1996
NM_005347.2	1987.5
NM_024044.2	1983.5
BC032372.1	1983
NM_173822.1	1976.5
BC018049.1	1970
NM_014296.2	1967.5
NM_014747.2	1965
NM_020530.2	1963.5
BC036335.1	1960
NM_172160.1	1953
NM_152318.1	1950
NM_022474.2	1949.5
NM_004215.2	1948.5
BC002950.1	1942
NM_024718.2	1938.5
BC034984.1	1938
NM_022101.1	1937
NM_006438.2	1933.5
XM_378582.2	1931
BC005259.1	1930.5
BC028740.1	1930
BC040946.1	1929
NM_022133.2	1923
NM_002394.3	1913
NM_005595.1	1900.5
NM_006790.1	1897.5
BC010425.1	1897.5
NM_054012.1	1896.5
BC010349.1	1893
NM_002451.3	1881.5
NM_002802.1	1880
BC042428.1	1880
NM_022749.4	1880
NM_003295.1	1879
BC008808.2	1875.5
PV3864	1873.5
NM_198195.1	1872.5
NM_004838.2	1871.5
NM_014280.1	1870.5
NM_007242.3	1866
NM_007375.3	1864.5
NM_005558.2	1861.5
NM_001037293.1	1854.5
NM_000723.3	1852.5
NM_024060.1	1851.5
NM_006769.2	1847.5
NM_017846.3	1845
BC067446.1	1843
BC002369.1	1838
NM_006756.2	1833.5
NM_004922.2	1833
BC044586.1	1832.5
BC005212.1	1829
BC020555.1	1828.5
NM_005856.1	1828
NM_032752.1	1827.5
BC045758.1	1825
BC066958.1	1818
NM_004837.2	1815.5
BC017789.1	1814.5
NM_019891.1	1812
NM_173060.1	1808.5
BC033159.1	1803.5
XM_071712.11	1789.5
NM_006153.3	1786
NM_014844.2	1785
BC005026.1	1785
NM_145691.3	1781
BC040020.2	1780
NM_152671.2	1779.5
BC047776.2	1778.5
NM_148975.1	1778
NM_001001711.1	1775
BC000442.1	1771
NM_006834.2	1769
BC093068.1	1762.5
BC041876.1	1754.5
NM_144982.1	1754
NM_080862.1	1748.5
NM_181555.1	1745.5
NM_015971.2	1743
BC006104.1	1742
NM_199190.1	1739.5
BC042607.1	1739.5
BC043581.1	1737.5
BC067301.1	1735
BC056408.1	1734.5
PV3832	1733.5
NM_006591.1	1733
NM_007223.1	1728
NM_006808.2	1725.5
BC068482.1	1720
NM_018328.1	1715.5
RNA_POLYMERASE	1714
NM_144971.1	1713.5
NM_006590.2	1705.5
BC000733.1	1703.5
NM_020070.1	1697.5
NM_148176.1	1693.5
NM_152653.1	1693
BC007035.1	1693
NM_005985.2	1691
NM_152397.1	1690.5
BC012887.1	1682
NM_145041.1	1681
NM_016735.1	1676.5
NM_017772.2	1672
NM_019079.2	1670.5
BC001247.1	1664
NM_002930.1	1664
PV3848	1664
NM_000594.2	1657
NM_017588.1	1655
BC050645.1	1654
BC052805.1	1645.5
BC032393.1	1642.5
BC012746.1	1642
NM_001819.1	1637
BC033292.1	1636
NM_032360.1	1635.5
NM_198829.1	1630.5
NM_007045.2	1628
BC012109.1	1625.5
BC073949.1	1622.5
BC001904.1	1620.5
BC064840.1	1617.5
BC060813.1	1616
BC019064.1	1615.5
NM_004414.3	1613.5
NM_002150.1	1611.5
PV3757	1609
NM_004059.3	1609
BC011562.1	1608.5
NM_001888.2	1606
PV3680	1604
NM_019087.1	1603
NM_004461.1	1594.5
BC016341.1	1593.5
NM_018956.2	1588.5
BC095404.1	1587.5
NM_194358.1	1583.5
BC034275.1	1582.5
BC005248.1	1581.5
NM_015532.2	1581
NM_018945.3	1579.5
BC000879.1	1575.5
NM_173850.2	1573.5
NM_005828.1	1573.5
BC000463.1	1572.5
NM_001040633.1	1569
NM_005803.2	1567
BC104469.1	1565.5
BC036099.1	1565
NM_198513.1	1562
BC036233.1	1562
BC031010.1	1560.5
BC070374.1	1560
BC006199.1	1559.5
NM_018645.3	1558
NM_032860.2	1557
BC022964.1	1555.5
NM_004456.2	1555
NM_020744.2	1550.5
BC007003.1	1547.5
BC003408.2	1547.5
NM_002315.1	1545
BC066935.1	1542
NM_021237.3	1541.5
NM_006628.4	1539.5
BC011454.1	1539
BC059174.1	1535.5
BC100926.1	1534
NM_032907.3	1530.5
NM_153043.3	1530
NM_181468.1	1527.5
BC074765.2	1524
NM_212540.1	1521
BC005382.1	1520
XM_117451.4	1520
BC046117.1	1516.5
BC003193.1	1515.5
BC046567.1	1513.5
NM_053030.2	1509
NM_005565.2	1508
NM_003081.2	1506.5
BC064145.1	1505.5
BC002955.1	1504.5
NM_004542.1	1504.5
BC038998.1	1502
NM_002475.2	1501.5
BC042608.1	1497.5
NM_145008.1	1493
BC025791.1	1492.5
NM_018090.2	1492.5
NM_181738.1	1492
NM_172159.2	1492
NM_130897.1	1491.5
NM_016355.3	1487.5
NM_015640.1	1487.5
XM_086879.4	1485.5
NM_007162.1	1485
BC030516.1	1483
BC036077.1	1482.5
NM_030645.1	1481
NM_153450.1	1480.5
BC039337.1	1480.5
NM_032141.1	1477.5
BC000190.1	1475
BC103660.1	1474.5
BC030783.1	1470
NM_030810.1	1467
BC023514.2	1465.5
NM_012121.4	1465
NM_001349.2	1464
BC020221.1	1462
NM_024900.2	1456.5
BC030538.2	1455.5
BC033710.2	1454.5
NM_025195.1	1454
NM_033082.1	1453.5
NM_004397.3	1452
NM_000799.2	1450.5
NM_024812.1	1449.5
NM_000963.1	1449
BC091500.1	1448
NM_194271.1	1444
BC007340.2	1443
BC002493.1	1441.5
NM_018039.2	1441
NM_198395.1	1439.5
NM_005340.1	1435
NM_024786.1	1432.5
NM_014018.2	1427
BC011556.1	1426
NM_020990.2	1424
NM_001064.1	1423
NM_000989.2	1420.5
NM_145021.1	1413
NM_130439.1	1413
NM_016563.1	1412.5
BC090938.1	1411
BC032844.1	1410.5
NM_016074.1	1410
NM_001839.1	1406.5
XM_290936.2	1406
BC032508.1	1404
BC013331.1	1404
BC062423.1	1403.5
XM_375456.2	1402.5
NM_018553.1	1402
NM_030968.1	1398.5
NM_203305.1	1397
NM_153337.1	1392
NM_024754.2	1391.5
BC025281.1	1388.5
NM_020679.1	1388.5
BC029785.1	1387.5
PV3788	1385.5
NM_032943.2	1385.5
BC028040.1	1383.5
BC006769.1	1383.5
BC006811.1	1383
BC016645.2	1383
NM_138415.1	1383
NM_012419.3	1382.5
NM_002987.2	1378.5
BC010240.1	1376.5
BC000809.1	1374.5
BC013098.1	1373
NM_002740.1	1371
NM_000850.2	1365.5
NM_012179.2	1365.5
NM_016638.1	1364
NM_181527.1	1361
NM_004331.1	1360.5
NM_145109.1	1360.5
BC021250.1	1359
NM_005500.1	1356.5
NM_015122.1	1355.5
BC034963.1	1350
NM_002612.1	1349
BC036434.1	1347.5
BC063451.1	1344
NM_005163.1	1340.5
BC008288.1	1340.5
NM_018325.1	1339.5
NM_015399.1	1336.5
NM_145177.1	1334.5
BC016755.1	1332.5
BC000896.1	1331.5
NM_002046.2	1331.5
BC012040.1	1330.5
NM_052937.1	1330
NM_197974.1	1330
NM_024292.2	1329.5
BC011400.1	1326.5
BC009398.1	1326
NM_004111.4	1325.5
PV4565	1325
BC020972.1	1324.5
BC007072.1	1324.5
BC016987.1	1323
NM_052940.3	1321
NM_152457.1	1317.5
PHC0066	1317.5
NM_175040.1	1315
NM_006116.2	1313.5
NM_001001852.2	1313.5
BC007863.1	1313
NM_001234.3	1312
BC038953.1	1311.5
NM_004779.4	1309
BC028113.1	1308
BC014949.1	1306
BC013708.1	1301.5
BC067755.1	1301
NM_005037.3	1300
NM_004329.1	1298
BC050434.1	1297.5
BC022377.1	1295
NM_022343.2	1294.5
BC064391.1	1290
NM_144706.1	1286.5
BC010464.1	1286
NM_002462.2	1286
BC033629.1	1286
NM_006321.1	1284
BC000453.2	1281.5
NM_017706.3	1280
BC012564.1	1276.5
NM_002904.4	1274
NM_000190.2	1274
NM_014431.1	1273
NM_006166.2	1271.5
NM_001321.1	1270
BC015066.1	1270
NM_004990.2	1269
BC032485.1	1268.5
PV4883	1267.5
NM_006924.3	1267
BC004122.1	1265.5
NM_024057.2	1265
NM_003910.2	1265
NM_018990.1	1264.5
NM_004451.3	1264.5
NM_006466.1	1264
NM_203417.1	1262.5
BC013648.1	1262
BC067445.1	1259.5
NM_207430.1	1259
NM_012420.1	1258
NM_003907.1	1258
NM_001871.2	1256
NM_021803.1	1255
NM_001494.2	1254.5
NM_015939.2	1254
NM_000860.1	1253.5
NM_174891.2	1253
BC017844.1	1252
BC021303.1	1248.5
BC013031.1	1248.5
BC031828.1	1244
BC010451.1	1242.5
NM_005663.2	1241.5
NM_012316.2	1241.5
BC010640.1	1239.5
NM_001786.2	1239.5
BC000903.2	1239
BC029799.1	1239
BC016486.2	1236
NM_014284.1	1235
BC004376.1	1234.5
NM_178552.2	1234.5
PV3789	1233
NM_016319.1	1231
NM_032181.1	1229.5
NM_014012.2	1227.5
BC095488.1	1227
BC018928.1	1226.5
BC034222.1	1226
BC052611.1	1226
BC005383.1	1224
BC053675.1	1222
BC032101.1	1221.5
BC010632.1	1217.5
NM_032883.1	1217
NM_023080.1	1215
NM_015201.3	1214.5
NM_178151.1	1214.5
NM_001715.2	1213.5
NM_004699.1	1212.5
NM_001783.1	1211
NM_001204.3	1210.5
BC013009.1	1210
NM_020152.2	1210
BC032851.2	1208.5
NM_024979.2	1205
BC047782.1	1204
BC000797.1	1203.5
NM_019592.5	1203
NM_006978.1	1202
NM_014755.1	1201.5
NM_003621.1	1200.5
BC035494.2	1200
BC040276.1	1198.5
BC014924.1	1197.5
BC030592.2	1196.5
NM_212461.1	1193.5
NM_006067.3	1193
NM_002503.2	1193
BC092518.1	1191
BC052803.1	1190.5
NM_032289.1	1189.5
BC016942.1	1188.5
BC015109.1	1188.5
NM_016102.1	1188
BC056418.1	1187.5
BC032852.2	1181
BC035137.1	1176.5
PV3854	1175.5
BC057829.1	1174.5
NM_033671.1	1172.5
NM_198723.1	1172
NM_024563.1	1170.5
BC001716.1	1169.5
BC051885.1	1169
XM_378879.2	1167.5
NM_001020.2	1164.5
NM_078630.1	1162
NM_001001996.1	1161.5
BC015202.2	1161
NM_002638.1	1160
NM_145245.1	1160
BC017314.2	1159
NM_004051.1	1158.5
NM_006398.2	1158.5
NM_001001794.1	1157
BC036450.1	1157
NM_022755.2	1156.5
BC096303.1	1155.5
NM_138419.1	1155
BC001694.1	1154
PV3882	1154
BC002618.1	1151
NM_031412.1	1150
BC053562.1	1147
NM_002477.1	1145.5
NM_198197.1	1144.5
NM_001001683.1	1144
BC021573.1	1143
NM_005906.2	1142.5
NM_138818.1	1142
NM_199054.1	1141
BC021969.2	1140.5
NM_032786.1	1140
BC003586.1	1136.5
NM_023940.1	1135.5
NM_152267.2	1133.5
BC004106.1	1133.5
NM_006695.2	1132.5
BC063666.1	1130
BC007104.1	1130
BC014539.1	1128.5
BC013988.1	1126.5
BC000924.2	1126
NM_198491.1	1125
NM_182970.2	1123
BC047870.1	1122
NM_015963.4	1121
NM_017819.1	1118.5
NM_017703.1	1118.5
BC032775.1	1118
NM_000987.2	1118
NM_004113.3	1117.5
BC023152.1	1117
NM_002053.1	1117
BC042035.1	1117
BC035055.1	1117
BC060838.1	1116
NM_025161.2	1115.5
BC033181.1	1114.5
NM_005205.2	1114
NM_173541.1	1114
NM_133494.1	1113
BC019039.2	1111
NM_031477.1	1109.5
XM_211447.4	1109.5
NM_000281.1	1109
BC011519.1	1107.5
BC035031.1	1106.5
BC011668.1	1105.5
NM_005204.2	1104
PV3371	1103
BC057809.1	1102
NM_000485.1	1101
NM_004844.1	1100.5
BC001001.2	1100
BC010357.1	1099.5
BC027937.1	1098
BC021247.1	1098
BC060760.1	1097.5
NM_032036.2	1096.5
NM_012144.2	1096.5
BC030815.1	1096
BC021211.2	1095
XM_378542.2	1095
NM_021203.2	1093.5
BC027612.2	1093
NM_006669.2	1091.5
BC022302.1	1091
NM_021947.1	1090.5
NM_012198.2	1089.5
NM_002580.1	1089.5
NM_014279.2	1088.5
BC047056.1	1088.5
BC025399.1	1088
NM_002266.2	1084.5
NM_176884.1	1084.5
BC046151.1	1084.5
NM_016047.1	1084.5
BC013426.1	1084
BC004369.1	1082
NM_013385.2	1081.5
NM_024805.1	1081
XM_210860.4	1080
NM_005825.2	1079.5
NM_003362.2	1079
NM_015869.2	1078.5
BC066917.1	1078
BC010078.1	1077.5
NM_153709.1	1077
BC007750.2	1077
NM_178010.1	1076.5
NM_182691.1	1075.5
BC040499.1	1074.5
NM_152785.3	1074.5
NM_032858.1	1074.5
NM_030673.1	1074
NM_001002244.1	1072
NM_015415.1	1072
NM_145010.1	1072
BC022429.1	1071.5
NM_004712.3	1071.5
NM_080652.2	1069.5
PV4753	1068.5
NM_032747.1	1068
NM_016000.2	1067.5
NM_025187.2	1067
NM_145174.1	1067
BC001351.1	1065.5
NM_007005.3	1065
NM_002156.1	1065
BC056246.1	1064
NM_152353.1	1064
NM_172207.1	1062.5
NM_004078.1	1061.5
BC065819.1	1061.5
NM_145333.1	1060.5
NM_006621.3	1060.5
BC029580.1	1059.5
BC021983.1	1057.5
NM_172028.1	1056.5
BC064837.1	1056
BC004236.2	1054
BC000979.2	1054
BC098152.1	1053.5
NM_002201.3	1053.5
NM_022573.1	1052.5
NM_080390.3	1049
NM_005552.3	1048
BC002622.1	1048
NM_183353.1	1048
NM_004450.1	1047
BC028917.1	1046.5
BC036029.1	1044
NM_198219.1	1044
NM_016542.2	1042.5
BC022378.1	1042
NM_206853.1	1041.5
NM_012096.1	1041
NM_139201.1	1039
PV3869	1039
BC020550.1	1039
NM_014759.2	1038
XM_211837.1	1037.5
NM_005659.1	1036.5
NM_012478.2	1036
NM_005151.2	1035
NM_173470.1	1034.5
NM_025221.4	1033.5
BC000954.1	1033.5
BC048120.1	1033
BC001396.1	1032.5
NM_001821.2	1032.5
NM_006865.1	1032.5
NM_003674.1	1031.5
BC001048.1	1031.5
BC024011.2	1028.5
NM_139012.1	1028
BC002510.2	1028
NM_032988.1	1027.5
NM_203418.1	1027.5
NM_173473.2	1027.5
NM_002631.2	1026
NM_021245.2	1025
NM_005884.2	1024
NM_021268.1	1024
NM_005720.1	1023.5
BC018137.1	1023
BC039362.1	1022.5
PV4343	1020.5
NM_001012424.1	1020
BC064514.1	1019.5
NM_021227.2	1018
NM_006419.1	1017.5
NM_005586.2	1017.5
BC018823.2	1016
BC033864.1	1015
XM_085236.6	1015
NM_152729.2	1013
NM_033506.1	1012
NM_207035.1	1011.5
BC056256.1	1011.5
NM_005416.1	1011
BC007991.2	1011
NM_003503.2	1010.5
NM_022157.2	1010.5
BC031687.1	1009
NM_006212.1	1008
BC014095.2	1008
NM_014424.3	1007.5
BC057760.1	1006
NM_001895.1	1005.5
BC028724.1	1005
NM_182918.2	1005
NM_022772.2	1004.5
NM_145050.1	1004.5
BC000552.1	1002.5
BC041009.2	1002.5
NM_006607.1	1001
BC024281.1	1001
BC032452.1	1000.5
BC020670.1	1000.5
NM_002136.1	1000.5
BC012381.1	1000
NM_000206.1	999.5
NM_002072.1	999.5
BC002509.1	999
BC035006.2	999
BC033242.1	999
NM_001197.3	997
NM_003318.3	996.5
BC000393.1	996.5
BC036094.1	996.5
NM_001015878.1	996
NM_018396.1	996
BC040141.1	994
BC001726.1	993.5
BC034702.1	992
NM_024056.1	991.5
BC035079.2	991
BC021093.1	990
BC013173.1	990
BC029402.1	988
NM_024893.1	987.5
BC047455.1	987.5
NM_004309.2	987.5
BC017100.1	987
NM_181703.1	986
NM_005030.2	986
BC027951.1	985.5
NM_031492.1	984.5
NM_002861.1	983.5
BC004410.1	983
NM_032641.1	983
NM_002595.1	980.5
BC007412.1	979.5
BC003398.1	978
NM_021630.4	977.5
BC043277.2	976.5
BC014969.1	976
NM_207440.1	976
XM_084990.6	976
NM_023937.1	975
NM_003636.1	975
NM_005089.1	974.5
NM_015471.2	974.5
BC036301.1	973.5
XM_293886.3	973
BC065731.1	973
NM_024104.1	970
BC005004.1	968.5
BC009949.2	967.5
NM_020417.1	967
NM_002924.2	966.5
BC014020.1	965.5
NM_001039517.1	965
NM_000294.1	964.5
NM_198450.1	964
XM_372239.3	964
NM_032112.1	964
NM_020836.2	963.5
NM_172037.2	961.5
NM_001039724.1	961
NM_004401.1	960
NM_018960.4	960
PV4557	959.5
NM_002893.2	959.5
NM_006035.2	959
BC006986.1	955.5
NM_148904.2	955
BC006364.1	954.5
BC022812.1	953
BC064547.1	953
BC058903.1	953
NM_018948.2	953
BC005974.1	952
NM_005432.2	951.5
NM_152321.1	951.5
BC024919.1	951.5
NM_153215.1	951
BC007693.1	950.5
NM_021999.2	950
NM_014221.1	946.5
NM_178191.1	946
P2268	944
BC011365.1	943
BC047021.1	942.5
NM_016457.3	942.5
NM_006374.2	942
NM_017811.2	940.5
BC044574.1	940.5
BC036636.2	940
NM_030768.2	939.5
BC009458.1	939
BC048104.1	939
NM_015364.2	938.5
BC009764.1	937.5
BC030814.1	936.5
BC033905.1	936
NM_080916.1	935.5
NM_002822.3	935
NM_021130.1	935
NM_006307.2	934.5
BC032662.1	934
BC008200.1	934
BC012945.1	933
BC031661.1	932
BC015165.1	931
NM_006062.1	930
BC000284.1	930
NM_173793.2	929.5
BC040521.1	928.5
NM_080743.2	928.5
NM_006427.2	928.5
NM_080820.3	928.5
NM_021254.1	928
BC057848.1	927.5
NM_031477.1	927.5
NM_001157.2	927.5
BC031551.1	927
NM_153822.1	926
NM_017817.1	924
NM_003825.2	922.5
NM_020466.3	921
NM_013310.3	921
BC022248.1	920.5
PV4902	919
NM_031910.2	918.5
NM_002287.2	918.5
NM_001894.2	916
BC005270.1	915.5
NM_134440.1	915.5
NM_016401.2	915
BC008819.1	915
NM_006401.1	913.5
XM_379195.2	911.5
NM_006449.2	910
NM_006931.1	910
NM_003256.2	910
NM_001024732.1	909
NM_020125.1	907.5
BC064144.1	907.5
BC033582.1	906.5
NM_000529.1	906
NM_004732.1	905.5
NM_130848.1	904.5
BC012147.1	902.5
NM_032377.2	902
NM_017595.2	901.5
NM_018330.2	900.5
BC002880.1	900.5
NM_212530.1	900.5
NM_175085.1	898.5
BC017072.1	897.5
NM_145286.1	897
BC010084.2	897
NM_004809.3	897
NM_021175.1	896.5
NM_144492.1	896.5
NM_012321.1	895.5
BC041831.1	895.5
BC002794.1	893.5
NM_004588.3	892.5
NM_207506.1	891.5
NM_017946.1	891
BC014552.1	890
NM_079420.1	889.5
BC018519.1	888
NM_017411.2	887.5
NM_002309.2	887.5
NM_199173.2	887.5
BC066941.1	887
NM_016467.1	886.5
BC039323.1	886
NM_152542.2	886
NM_134323.1	886
NM_006439.3	882.5
NM_006902.3	882
NM_022479.1	881.5
NM_020395.2	880.5
BC032449.1	880.5
BC020955.1	880
BC033196.1	879
NM_001899.2	879
BC015738.1	878
NM_198483.1	877.5
NM_012108.1	877.5
BC018060.1	876.5
NM_020142.2	876
NM_018132.1	876
NM_201613.1	875.5
NM_144628.1	875.5
NM_006136.1	875.5
BC035217.1	875
NM_178122.2	875
BC066904.1	874.5
NM_000071.1	874
BC004301.1	873.5
NM_004635.2	871
NM_032343.1	871
BC006323.1	870
NM_006397.2	870
BC017337.1	869
BC068483.1	869
NM_005923.3	866
BC059947.1	866
NM_032892.1	865
NM_148179.1	865
NM_022337.1	864.5
BC038583.1	864
BC028295.1	863.5
NM_002031.1	863.5
BC015417.2	863.5
NM_006838.1	863
NM_002164.1	862.5
NM_138820.1	862
NM_005884.2	862
NM_080819.2	862
NM_004123.1	860
NM_177924.1	860
BC072419.1	860
BC013385.1	860
NM_005855.1	859.5
BC035021.1	859
NM_018137.1	858
NM_145793.1	857.5
NM_201567.1	857
BC007815.1	857
NM_003372.3	856.5
NM_003192.1	856.5
NM_004349.2	856
XM_378988.2	856
BC044612.1	855
NM_022347.1	854
NM_024680.2	854
BC070109.1	851
BC041345.1	851
NM_004304.2	850.5
NM_031273.1	850.5
BC072436.1	850
NM_144588.2	850
NM_003691.1	849.5
BC008217.1	848
BC012001.1	848
PV3824	848
NM_032284.1	847
BC013945.1	844.5
NM_145042.2	844.5
BC020737.1	844.5
BC009485.1	844.5
BC070154.1	843.5
NM_033540.2	843
BC000535.1	842.5
NM_012153.1	842
BC070055.1	842
NM_004436.1	841.5
NM_001013.2	841.5
BC033818.1	840
BC017741.2	838.5
NM_001722.2	838
BC067873.1	838
BC003096.1	838
BC008720.2	837
XM_096472.2	837
NM_004701.2	837
NM_138414.1	836.5
NM_002822.1	836.5
NM_152596.2	836.5
NM_172201.1	835.5
BC057808.1	835
BC009797.1	835
NM_181707.1	835
NM_003153.3	834
NM_018293.1	834
NM_002235.2	833
BC016848.1	833
NM_134425.1	832
NM_178044.1	832
BC015818.1	831.5
NM_152716.1	831.5
BC012924.1	831.5
NM_144610.1	830.5
NM_014551.3	828.5
BC050563.1	828.5
BC034718.1	827
BC015186.1	827
NM_033415.2	825.5
NM_002690.1	824.5
NM_173191.2	824
NM_052913.2	823.5
XM_374781.2	823.5
NM_014248.2	823
NM_018439.1	823
NM_138722.1	823
NM_024041.1	823
NM_006620.2	822.5
NM_015039.2	822.5
BC022244.1	822.5
NM_005016.3	822.5
NM_016388.2	822.5
BC018142.1	819.5
BC000468.1	819.5
BC045809.1	819
BC013424.1	818.5
NM_000960.3	818.5
NM_025241.1	818.5
NM_007277.3	818
BC037777.2	817.5
BC006375.2	817.5
NM_014305.1	817
NM_005127.2	816.5
NM_017431.2	816.5
NM_005610.1	816.5
NM_004332.1	816.5
NM_032847.1	816.5
BC016992.1	816
NM_006861.2	816
BC005216.1	815.5
NM_017735.3	815.5
BC103864.1	815
NM_014050.1	814.5
BC009249.1	813.5
NM_002211.2	813.5
BC010876.1	813.5
NM_004706.3	812.5
NM_005797.2	812.5
NM_007013.3	812.5
NM_006223.1	812
NM_003673.2	812
PV4792	812
PV3877	812
NM_006914.2	811.5
NM_024610.2	810
NM_018025.2	810
NM_032349.1	809.5
NM_018243.1	809
NM_005042.2	808
BC028425.1	808
BC033794.1	807.5
BC054023.1	807
BC022957.1	806
NM_001937.3	805.5
BC002421.1	805
NM_004765.2	805
BC035975.1	804.5
BC029406.1	804.5
BC056415.1	802.5
NM_016301.2	801.5
BC028124.1	800.5
BC002448.2	800
NM_024776.1	799.5
NM_015920.3	799.5
BC035030.1	799
BC009415.1	798.5
NM_138787.1	798
BC013294.2	797
NM_004162.2	797
NM_000115.1	796
NM_007079.2	795.5
BC053878.1	795.5
NM_153710.2	795.5
BC013107.1	795.5
BC053998.1	795.5
BC000440.1	795
BC104212.1	795
NM_018014.2	794.5
NM_004374.2	794
NM_198467.1	793.5
NM_006340.1	793
NM_005627.1	792.5
BC017504.1	792.5
BC067120.1	792.5
NM_002357.1	791.5
NM_006832.1	789.5
NM_002737.1	789
NM_152571.2	788
BC014307.1	788
NM_006949.1	788
BC063137.1	787
PV4665	786.5
NM_153687.1	786
NM_032933.1	785
BC050688.1	784.5
BC000177.2	784.5
BC006191.1	783.5
NM_182800.2	783
NM_152789.1	783
NM_139279.3	783
NM_005607.1	782.5
BC003566.1	781.5
NM_024306.1	780
BC041133.1	780
NM_058229.2	779.5
NM_002931.3	777
BC017927.1	776.5
NM_015138.2	776
NM_019601.3	775.5
BC102030.1	775.5
NM_018402.1	775.5
NM_001997.2	773.5
BC001108.1	773.5
BC035048.2	773
BC011924.1	773
NM_013401.2	771.5
BC014452.1	770.5
NM_032757.1	770.5
BC001083.1	769
BC028404.1	768
NM_024112.1	768
BC047765.1	768
NM_201516.1	768
BC013957.1	767.5
BC015182.1	766.5
PV3617	765.5
NM_021117.1	765
NM_016230.3	764.5
PV4395	763
BC020622.1	762
NM_152770.1	761.5
NM_000359.1	761.5
PV3852	761
NM_002617.3	760.5
NM_003274.3	760.5
NM_014245.1	760
NM_003358.1	760
NM_006214.2	759.5
NM_032009.1	759.5
NM_004873.1	759.5
NM_022100.1	759
NM_025219.1	759
NM_025041.2	758.5
BC093661.1	758.5
BC064913.1	758.5
BC070073.1	758.5
BC094726.1	757.5
NM_138326.1	757
NM_021805.1	757
NM_016306.2	756
NM_001791.2	756
NM_182623.1	756
BC025278.1	755
BC031964.1	754.5
NM_016830.2	754.5
NM_152727.4	754.5
NM_001142.2	754
NM_000045.2	754
NM_002601.2	753.5
NM_003981.2	753
NM_022730.1	753
NM_020175.1	752.5
NM_001258.1	751
NM_001886.1	750.5
NM_018492.2	750.5
NM_018724.3	749
NM_002982.1	748.5
NM_000341.2	748.5
BC003555.1	748.5
NM_016167.3	748
NM_002515.2	747.5
BC006222.2	747.5
BC073163.1	747.5
NM_016816.1	747.5
NM_145202.3	747
NM_001009554.1	746.5
BC007363.1	746
NM_033440.1	744.5
NM_006112.1	744
NM_030770.1	744
NM_018452.1	744
NM_004991.1	744
NM_183060.1	743.5
NM_002946.2	743.5
BC012539.1	743.5
BC036059.1	743
BC045167.2	742.5
NM_014045.3	742.5
NM_005536.2	742
NM_033111.2	741
NM_030575.1	741
NM_152338.1	741
NM_199123.1	740.5
BC050709.1	740.5
NM_004291.1	740.5
BC017018.1	740
BC040075.1	740
BC035687.1	739
BC039855.1	738
NM_014445.2	737.5
BC008744.2	737
NM_004196.2	737
BC021229.1	737
NM_007220.1	736.5
BC065266.1	736
PV3969	736
NM_014399.2	735.5
BC019247.1	735
NM_005697.3	734.5
NM_178126.2	734.5
BC038983.1	734.5
NM_006148.1	734.5
NM_152480.1	733.5
BC010662.1	733
NM_177553.1	733
BC021578.1	732.5
BC002934.1	732.5
NM_003562.2	732
NM_153686.4	732
NM_006374.2	732
BC014146.2	731.5
BC032108.1	731
NM_197972.1	730.5
BC044584.1	730.5
NM_020235.2	730
BC055088.1	730
NM_017433.1	730
BC031830.1	729.5
NM_004965.3	729
NM_015978.1	729
BC042090.1	729
BC022520.1	728.5
BC070112.1	728.5
NM_138499.2	728
BC000942.2	728
NM_174892.1	726
BC000885.1	726
NM_145063.1	726
NM_152763.2	725.5
NM_001009609.1	725.5
BC047333.1	725
NM_024708.2	725
BC092476.1	724.5
NM_032342.1	724.5
BC001152.1	724.5
BC032567.1	724.5
NM_022977.1	724.5
NM_138796.1	724.5
PV4128	724.5
NM_021173.2	724.5
NM_003242.2	723.5
NM_000175.2	723.5
NM_001167.2	722.5
BC004967.1	722.5
BC017328.2	722
BC047393.1	722
NM_016526.3	722
NM_173547.2	721.5
NM_144602.1	721.5
NM_144679.1	721
NM_000462.2	721
BC003188.1	721
NM_032498.1	720
BC001234.1	720
NM_002688.2	720
NM_004422.1	719
NM_019070.1	717.5
BC007301.1	717
BC009699.2	716.5
NM_152382.1	716.5
NM_002093.2	716
NM_000431.1	716
PV3871	716
NM_002806.2	716
NM_058199.1	716
NM_145322.1	716
NM_007080.1	715.5
NM_004044.4	715.5
BC027911.1	715.5
NM_003697.1	715.5
NM_018111.1	715.5
BC032398.1	715
BC069677.1	715
NM_003503.2	713.5
BC007424.2	713.5
NM_021014.2	713
NM_003848.1	712
NM_032228.4	711
NM_006817.2	711
NM_004441.2	710
NM_005171.2	710
NM_000298.4	710
BC000686.1	709.5
BC000479.1	709.5
NM_002689.2	709
BC018441.1	709
BC024208.1	709
NM_178557.2	708.5
NM_021019.2	708
NM_033542.2	708
BC022054.1	708
NM_021071.2	708
NM_197958.1	707.5
NM_007108.1	706.5
NM_001893.3	706
BC026325.1	704
NM_013328.2	704
BC000381.2	703.5
NM_000207.1	703.5
BC008748.2	703.5
NM_173459.1	703
NM_015646.1	703
NM_007271.1	703
NM_032257.2	702.5
NM_080414.1	702.5
NM_004502.2	702
NM_006586.2	701.5
BC057783.1	700.5
NM_004177.3	700.5
NM_016207.2	700.5
BC068456.1	699.5
NM_005550.2	699
PV3614	698
BC044593.1	697.5
NM_001007232.1	697
BC047575.1	697
NM_153645.1	697
NM_004895.3	696.5
NM_005259.1	696.5
NM_024482.1	696.5
NM_022104.1	696.5
BC009348.2	696.5
NM_003695.2	696
BC002526.1	696
NM_016371.1	694.5
BC015586.2	694
NM_012304.3	694
NM_024013.1	694
NM_139240.2	694
NM_000590.1	693.5
NM_002482.2	693.5
BC002677.1	693.5
NM_016655.3	692.5
BC033034.2	691.5
NM_181509.1	691
NM_152328.3	690.5
BC031827.1	690.5
NM_203370.1	690
NM_139161.2	690
BC035573.1	689.5
NM_005710.1	689
NM_024033.1	688.5
BC037311.1	687
NM_013301.1	686.5
NM_020954.1	686.5
NM_001006666.1	686.5
BC045532.1	685.5
NM_006306.2	685.5
NM_024578.1	685.5
NM_199334.2	685.5
NM_199133.1	685.5
BC098117.1	685
NM_006667.2	684
BC007015.1	684
NM_207519.1	683.5
BC016879.1	683.5
BC026030.1	683
NM_020992.2	682.5
NM_017692.1	682.5
BC051366.1	682.5
NM_014925.2	682
BC010423.1	681
BC036365.1	681
NM_152991.1	680.5
NM_005896.2	680.5
BC043247.2	679.5
BC024245.2	679
NM_002907.2	679
BC033856.1	679
NM_003314.1	678.5
NM_000891.2	678.5
NM_016485.3	678
NM_001244.2	677.5
NM_152663.2	677.5
BC002897.1	677.5
NM_001002018.1	677.5
BC007546.1	677
NM_032775.1	676.5
BC043391.1	676
NM_033256.1	675.5
NM_006032.2	675.5
NM_178833.3	675
BC015848.1	675
NM_006827.2	674.5
NM_014440.1	673.5
NM_021146.2	673
NM_001154.2	673
NM_024494.1	673
BC016778.1	672.5
NM_181718.3	672
PV4555	671.5
NM_152329.3	670.5
BC033153.1	669.5
NM_001445.1	668.5
BC015329.1	668
NM_022551.2	668
PV3870	668
NM_016310.2	667.5
BC006124.1	667
XM_496191.1	667
NM_014392.1	667
NM_182487.1	667
XM_378661.1	667
BC029652.1	666.5
BC021559.1	666
BC020256.1	666
NM_206917.1	666
PV4337	665.5
BC053866.1	664.5
BC033009.2	664.5
NM_003820.2	664.5
PV4132	664
PV3144	663.5
NM_182729.1	663.5
BC015521.1	663
NM_214461.1	663
BC068555.1	662.5
P3049	662.5
NM_005517.2	662.5
BC017064.1	662.5
NM_024588.2	662.5
BC068537.1	662
NM_006913.2	662
BC047741.1	660.5
BC007080.1	660
NM_170775.1	660
NM_000496.1	659.5
NM_002677.1	659
BC021930.1	658
BC010935.1	658
NM_014241.2	657.5
BC039825.1	657.5
NM_182801.1	657.5
NM_018063.3	657
BC003065.1	656
NM_178483.2	656
NM_005299.1	656
BC036089.1	656
NM_175887.2	655.5
NM_032926.1	655.5
BC007228.1	655
NM_022165.1	654.5
NM_012318.1	654
NM_004442.3	653.5
NM_002805.1	653
NM_138430.3	652.5
NM_004635.2	652.5
BC002755.1	652
NM_001570.2	652
BC012094.1	652
NM_014481.2	652
NM_173578.1	652
BC045639.1	651.5
BC053840.1	651.5
NM_020368.1	651.5
NM_139156.1	651
NM_006258.1	650
BC000331.1	650
BC007709.1	649.5
NM_017503.2	649.5
NM_032193.1	649.5
BC022983.1	649
NM_006343.1	648
NM_024749.1	647
BC023587.2	646.5
NM_012152.1	646.5
NM_130788.1	645.5
NM_006815.2	645
NM_005423.1	645
PV3363	645
NM_004866.2	644.5
BC053347.1	644.5
BC012933.1	644.5
BC017440.1	643.5
NM_024506.3	642
NM_022786.1	642
BC010929.1	642
BC009250.1	641.5
NM_007042.1	641
BC010697.1	641
BC005807.2	640.5
NM_013254.2	640
NM_057749.1	640
BC094800.1	640
BC030020.2	640
NM_182638.1	639.5
BC064634.1	639.5
NM_025083.2	639.5
NM_001071.1	639
NM_178509.3	639
BC002733.2	639
BC010368.1	639
NM_015966.1	639
NM_015143.1	638.5
NM_024709.2	638
NM_020168.3	638
NM_004571.3	638
BC028919.1	637.5
NM_020116.2	637.5
NM_182688.1	637.5
NM_153757.1	636.5
BC066960.1	635
BC009327.2	635
BC030608.2	635
BC090049.1	634.5
NM_031468.1	634.5
NM_022438.1	634.5
NM_020980.2	634.5
BC017016.1	634.5
NM_001032293.1	634
BC005241.1	634
NM_145314.1	634
NM_152992.1	633
NM_079422.1	632.5
NM_022406.1	632.5
NM_002642.1	631.5
NM_182775.1	631
BC067823.1	631
BC036080.1	631
BC015557.2	630.5
NM_145252.1	630.5
NM_003498.2	630
P3081	630
BC005177.1	629.5
NM_000459.1	629.5
BC016327.1	629.5
NM_004336.1	629.5
NM_012215.1	629
NM_031446.2	628.5
NM_031483.3	628
NM_181710.2	628
NM_079424.1	628
BC100026.1	627.5
NM_003138.1	627
NM_138421.1	627
NM_032806.4	627
NM_024585.2	627
BC028178.1	626.5
PV4881	626
NM_033259.1	626
BC014928.1	626
NM_006144.2	626
BC059950.1	625.5
NM_182482.1	625.5
BC012760.2	625.5
NM_017646.3	625
NM_024567.2	625
NM_021969.1	625
NM_024969.2	624.5
NM_005922.1	624.5
NM_024333.1	624.5
BC047443.1	624.5
NM_013347.1	623
BC073959.1	623
NM_001261.2	622.5
BC001284.1	622.5
NM_176783.1	622
NM_006623.1	622
NM_006746.1	622
BC008919.1	622
XM_376658.1	621.5
BC040721.1	621
BC002832.1	621
BC033790.1	621
NM_033199.1	620.5
NM_198920.1	620.5
BC032838.2	620.5
PV3622	620.5
PV3781	620
BC028218.1	620
NM_181514.1	620
BC007347.2	620
NM_004457.3	619.5
NM_002093.2	619
NM_004725.2	619
NM_016267.1	619
NM_005851.2	619
BC027900.1	618.5
BC034236.1	618.5
NM_003006.2	618
BC012901.1	617.5
NM_178152.1	617
BC033167.1	617
NM_016525.3	617
NM_007102.1	617
BC014117.1	617
BC027978.1	617
BC005305.1	617
NM_139280.1	617
NM_022480.2	616.5
NM_020197.1	616.5
BC013352.1	616
NM_016584.2	615
NM_022650.1	615
NM_006201.2	615
NM_017988.4	615
NM_018108.2	614.5
NM_148976.1	614.5
NM_003193.2	614.5
BC022073.1	614.5
NM_002954.2	614
BC056240.1	613.5
NM_002122.3	613.5
BC010501.1	613
BC007411.2	612.5
NM_182534.1	612.5
NM_006858.2	612.5
NM_032517.3	612.5
NM_002974.1	612.5
NM_020651.2	612
NM_174909.1	612
NM_019010.1	611.5
BC033736.1	611
NM_003690.3	611
NM_001022.3	610.5
BC000412.1	610
NM_014236.1	610
NM_030815.1	609.5
BC031247.1	609.5
BC098161.1	609
BC047327.1	609
NM_007022.1	608.5
NM_018285.1	608.5
NM_080423.1	608.5
NM_000122.1	608
BC051688.1	607.5
NM_002732.2	607
BC067132.1	607
PV4788	606
NM_012395.2	606
NM_138285.3	606
NM_144683.1	605.5
BC047527.1	605.5
NM_014220.2	605.5
NM_002916.1	605
NM_138778.1	605
BC003040.1	604.5
NM_004074.2	604
BC013119.1	604
NM_032352.1	604
PHR5001	603.5
BC013878.2	603.5
NM_016338.3	603.5
NM_138401.2	602.5
NM_138353.1	602.5
BC035690.1	602.5
BC016828.1	602
BC017376.2	602
NM_182631.1	601.5
NM_201998.1	601.5
NM_022747.1	601.5
NM_001009584.1	600.5
NM_001182.2	600.5
NM_022039.3	600
NM_138446.1	599.5
NM_006072.4	599.5
NM_032563.1	599.5
BC094759.1	599.5
BC066942.1	599.5
NM_001932.2	599
NM_003808.2	599
NM_018019.1	598.5
NM_006870.2	598.5
BC018140.1	598.5
NM_144664.3	598.5
BC022820.1	598
PV4873	598
NM_004373.2	598
NM_207448.1	598
NM_001892.4	598
NM_005861.2	598
NM_203457.1	597.5
NM_003908.1	597.5
BC011892.1	597
BC029427.1	597
NM_003792.1	597
BC038422.1	597
NM_013230.1	597
BC000084.1	596.5
NM_194290.1	596.5
BC005388.1	596
BC064984.1	596
NM_015327.1	596
NM_001094.4	595
NM_019099.1	595
BC031262.1	594.5
NM_001544.2	594
NM_152857.1	594
BC036107.1	593.5
NM_020232.3	593.5
BC034954.2	593.5
NM_174940.1	592.5
NM_144606.1	592
NM_147180.1	592
BC002582.2	592
BC017715.1	591.5
NM_001319.5	591
BC012622.1	591
NM_017836.2	591
NM_003821.2	590.5
BC039306.1	590.5
NM_004645.1	590
BC060844.1	589.5
NM_178463.2	589
NM_001031617.1	589
BC095406.1	588
NM_015015.1	588
NM_152769.1	588
NM_178840.2	587.5
BC015754.1	586.5
BC021927.1	586
NM_024322.1	585.5
NM_017634.1	585.5
NM_003975.1	584.5
NM_022063.1	584.5
BC017114.1	584.5
NM_004733.2	584.5
NM_173519.1	584.5
NM_001924.2	584
NM_004939.1	583.5
NM_032620.1	583.5
BC024272.1	583.5
NM_182756.1	583.5
BC055096.1	583.5
BC001606.1	583
NM_005272.2	583
NM_005817.3	582
NM_015442.1	581.5
NM_021114.1	581.5
BC031231.1	581
NM_080876.2	581
NM_175571.2	581
XM_372169.2	580.5
NM_004444.2	580
NM_033103.1	580
NM_001008917.1	579.5
BC001780.1	579.5
BC067299.1	579.5
NM_181714.1	579
NM_025091.2	579
BC052600.1	579
NM_005522.3	579
NM_014519.2	578.5
BC015221.1	578
NM_177559.2	577
NM_020898.1	576.5
NM_024619.2	576.5
NM_006953.2	576.5
BC002559.1	576
BC032576.1	575.5
BC009402.2	575.5
BC093926.1	575
BC054520.1	574.5
NM_004503.2	574.5
BC058862.1	574.5
BC015833.1	574
NM_017809.2	573.5
BC000507.1	573.5
BC094687.1	573.5
BC012865.1	573
NM_018132.3	572.5
BC004259.1	572.5
BC012472.1	572
NM_001696.2	571.5
BC008902.2	571
BC047303.1	571
BC101938.1	571
BC051377.1	570.5
BC035619.1	570.5
NM_004444.2	570.5
NM_020673.1	570.5
NM_198156.1	570.5
NM_001738.1	570
BC078147.1	569.5
BC033005.1	569
NM_018910.2	569
P2996	568.5
BC008623.1	568
BC011636.2	568
NM_031419.2	567.5
NM_144608.1	567
BC012499.1	566.5
NM_178002.1	566.5
[truncated: 3,438 more rows]

## Sheet: (d) PSOSO3H in 10%plasma
Complete list of positive protein microarray interaction hits for PSOSO3H NPs in 10% plasma
Database ID	Signal Used
NM_021630.4	1996
NM_031910.2	1322
NM_138565.1	504.5
NM_004804.1	483
NM_024057.2	472.5
BC012109.1	454
BC010629.1	161
NM_004732.1	138.5
NM_032514.2	129
NM_005572.1	123.5
BC036077.1	78
BC047438.1	76.5
NM_004838.2	66.5
NM_001010844.1	57.5
NM_031845.1	53.5
BC014264.2	52
NM_152776.1	49.5
BC065525.1	48
NM_002827.2	46
BC012289.1	45.5
NM_013974.1	45
BC050434.1	32
BC006104.1	28.5
BC042428.1	27
NM_024718.2	23
BC025281.1	20
NM_005030.2	18.5
BC034774.1	18.5
NM_014790.3	18
NM_001153.2	17.5
NM_020898.1	17.5
NM_014716.2	16
NM_080820.3	15
BC091500.1	15
BC047620.1	15
NM_005898.4	14
BC030592.2	12
NM_018108.2	12
NM_005979.1	11.5
NM_004431.1	11
BC016922.2	10
NM_182739.1	8.5
NM_003868.1	8.5
BC068458.1	8.5
BC000535.1	7
BC001096.2	7
NM_000904.1	7
NM_006340.1	7
NM_002444.1	7
BC021906.1	7
BC054892.1	6.5
NM_003146.2	6.5
NM_002305.2	6
NM_003688.1	6
BC050645.1	6
NM_001008239.1	6
NM_198538.1	6
BC037779.2	6
BC058000.1	5
BC057812.1	5
BC009308.1	5
NM_002065.3	5
NM_014909.2	5
NM_003517.2	5
NM_006482.1	5
BC035055.1	5
NM_022101.1	5
NM_032548.2	5
BC022429.1	5
BC015742.1	5
BC011804.2	5
NM_145173.1	4
BC007242.1	4
NM_001983.1	4
NM_022140.2	4
NM_006413.2	4
NM_080548.1	4
BC034497.2	4
BC012021.1	4
NM_022133.2	4
NM_013342.1	4
BC009967.1	4
BC016645.2	4
NM_006140.2	4
NM_004216.2	4
BC017114.1	4
NM_016006.1	4
NM_032907.3	4
BC067823.1	4
BC015521.1	4
NM_016563.1	4
BC002645.1	4
NM_018132.3	4
BC012760.2	4
NM_021130.1	4
BC059384.1	3
NM_052877.1	3
NM_005046.2	3
NM_012459.1	3
BC004277.1	3
BC100926.1	3
PV3848	3
BC070287.1	3
BC012564.1	3
BC065918.1	2
BC045706.1	2
NM_024062.2	2
BC007811.2	2
NM_002822.3	2
BC030997.1	2
PV3616	-2
